# Supplementary material for: Protective effects of melatonin against the toxic effects of environmental pollutants and heavy metals on testicular tissue: A systematic review and meta-analysis of animal studies
Source: Front Endocrinol (Lausanne). 2023 Jan 30;14:1119553. doi: 10.3389/fendo.2023.1119553 (PMC9922902; doi:10.3389/fendo.2023.1119553)
Supplement: Supplementary file 1 [file Table_1.xlsx]

## Sheet: Sheet1
Abbreviation	Definition
O2−•	superoxide
•OH	hydroxyl
ROS	reactive oxygen species
NO	nitric oxide
MDA	Malondialdehyde
MMP	mitochondrial membrane potential
GSH	glutathione
CAT	Catalase
SOD	superoxide dismutase
GPx	glutathione peroxidase
StAR	steroidogenic acute regulatory protein
PRISMA	Preferred Reporting Items for Systematic reviews and Meta-Analyses
PROSPERO	International Prospective Register of Systematic Reviews
JTBS	Johnsen's testicular biopsy score
FSH	Follicle-Stimulating Hormone
LH	Luteinizing Hormone
SYRCLE	Systematic Review Centre for Laboratory animal Experimentation
SMD	Standardized mean difference
CI	confidence interval
NaF	sodium fluoride
DHEP	bis(2-ethylhexyl) phthalate
CCl4	carbon tetrachloride
IP	intraperitoneal
SQ	subcutaneous
GnRH	gonadotropin-releasing hormone
MT1	melatonin receptors 1
MT2	melatonin receptors 2
